# Supplementary material for: Integrative transcriptome and metabolome analysis reveals the mechanism of fulvic acid alleviating drought stress in oat
Source: Front Plant Sci. 2024 Sep 19;15:1439747. doi: 10.3389/fpls.2024.1439747 (PMC11446754; doi:10.3389/fpls.2024.1439747)
Supplement: Supplementary file 1 [file DataSheet1.zip]

Archive with 9 entries (9 files):
- Figures S1 - S3.DOCX
- Table S1.XLSX
- Table S2.XLSX
- Table S3.XLSX
- Table S4.XLSX
- Table S5.XLSX
- Table S6.XLSX
- Table S7.XLSX
- Table S8.XLSX
