# Supplementary material for: Integrative transcriptome and metabolome analysis reveals the mechanism of fulvic acid alleviating drought stress in oat
Source: Front Plant Sci. 2024 Sep 19;15:1439747. doi: 10.3389/fpls.2024.1439747 (PMC11446754; doi:10.3389/fpls.2024.1439747)
Supplement: Supplementary file 1 [file DataSheet1.zip › Table S1.XLSX]

## Sheet: Sheet1
					Table S1. Primer pairs used for Quantitative Real-Time PCR
					Gene ID	Gene Symbol	Forward primer	Reverse primer
					Pepsico1_Contig2406.path1	GST4	ATCATGCTGCAGTGCATC	GTACACCTCCAGCACCTTC
					Pepsico2_Contig14847.path1	F19F18.20	CATCTTCAAGAACGGCGG	CGCTGAAGTTGTACAGCC
					Pepsico2_Contig19452.path1	OSJNBa0090H02.10	ACTCCAAGTTCTTGAGGAGT	CATTGTTGATCATGCGACC
					Pepsico2_Contig14064.path1	PAL	CTCAAGGAGTGGAACGGT	GGACTTCTGAATTCTGGAGGT
					Pepsico1_Contig2723.path1	F14M9.7	GTGTTAGTACGGTCCAACAG	TTCTCCGAGAACCTCTGC
					Pepsico1_Contig3640.path1	T7F6.21	CGTTGTCCTCGGCCATTTA	CGACGTCCGGTAGAAGTTA
					Pepsico1_Contig3686.path2	GSVIVT00037159001	CAGAACGACACCACGATG	GCCAGCAGGTTCTTGTAG
					Pepsico1_Contig3373.path1	GSVIVT00023967001	GCCAACAATGACATCCCG	CGACCATGTCCTTCTGTG
					Actin		CGAGCGGGAAATTGTAAGGG	CGATCATGGATGGCTGGAAG
