# Supplementary material for: Integrative transcriptome and metabolome analysis reveals the mechanism of fulvic acid alleviating drought stress in oat
Source: Front Plant Sci. 2024 Sep 19;15:1439747. doi: 10.3389/fpls.2024.1439747 (PMC11446754; doi:10.3389/fpls.2024.1439747)
Supplement: Supplementary file 1 [file DataSheet1.zip › Table S2.XLSX]

## Sheet: Sheet1
					Table S2. Reaction system
					Reaction Component	Concentration	1 Volume(µl)
					2×PerfectStartTM Green qPCR SuperMix	2×	5
					Forward primer	10μM	0.2
					Reverse primer	10μM	0.2
					Nuclease-free H2O	-	3.6
					Total Volume	-	9
