# Supplementary material for: Integrative transcriptome and metabolome analysis reveals the mechanism of fulvic acid alleviating drought stress in oat
Source: Front Plant Sci. 2024 Sep 19;15:1439747. doi: 10.3389/fpls.2024.1439747 (PMC11446754; doi:10.3389/fpls.2024.1439747)
Supplement: Supplementary file 1 [file DataSheet1.zip › Table S3.XLSX]

## Sheet: Sheet1
			Table S3. Sample sequencing data quality
			Sample	Raw reads	Raw bases	Clean reads	Clean bases	Valid bases	Q30	GC
				(M)	(G)	(M)	(G)	(%)	(%)	(%)
			CK1	49.06	7.36	48.96	7.1	96.48	94.09	55.82
			CK2	46.41	6.96	46.3	6.7	96.27	93.63	55.48
			CK3	47.2	7.08	47.11	6.84	96.67	94.89	55.87
			DF1	46.13	6.92	46.03	6.66	96.25	93.98	54.52
			DF2	47.44	7.12	47.33	6.83	95.95	94.63	54.77
			DF3	44.26	6.64	44.16	6.39	96.23	94.82	54.98
			DS1	44.63	6.69	44.52	6.44	96.23	94.72	54.49
			DS2	48.67	7.3	48.58	7.05	96.51	90.77	53.89
			DS3	48.16	7.22	48.05	6.97	96.5	94.62	54.41
