# Supplementary material for: Integrative transcriptome and metabolome analysis reveals the mechanism of fulvic acid alleviating drought stress in oat
Source: Front Plant Sci. 2024 Sep 19;15:1439747. doi: 10.3389/fpls.2024.1439747 (PMC11446754; doi:10.3389/fpls.2024.1439747)
Supplement: Supplementary file 1 [file DataSheet1.zip › Table S4.XLSX]

## Sheet: Sheet1
		Table S4-1. Enrichment-kegg-DS-vs-CK-Total
		id	Term	ListHits	ListTotal	PopHits	PopTotal	p-value	q-value	Enrichment_score	geneID
		ko00010	Glycolysis / Gluconeogenesis	26	482	1151	33314	0.0177277	0.0911711	1.56127	Pepsico1_Contig3044.path1;Pepsico1_Contig30620.path2;Pepsico1_Contig3652.path2;Pepsico1_Contig4479.path1;Pepsico1_Contig4752.path1;Pepsico1_Contig4953.path1;Pepsico1_Contig5045.path1;Pepsico1_Contig7938.path1;Pepsico2_Contig1180.path1;Pepsico2_Contig12502.path1;Pepsico2_Contig12711.path1;Pepsico2_Contig13845.path1;Pepsico2_Contig17680.path1;Pepsico2_Contig18053.path1;Pepsico2_Contig1917.path1;Pep…
		ko00020	Citrate cycle (TCA cycle)	4	482	542	33314	0.955194	1	0.510083	Pepsico1_Contig28123.path2;Pepsico1_Contig35648.path1;Pepsico2_Contig19320.path2;Pepsico2_Contig21149.path1
		ko00030	Pentose phosphate pathway	9	482	500	33314	0.300357	0.648771	1.24409	Pepsico1_Contig3044.path1;Pepsico1_Contig30620.path2;Pepsico1_Contig4953.path1;Pepsico1_Contig5962.path1;Pepsico1_Contig7938.path1;Pepsico2_Contig12502.path1;Pepsico2_Contig13845.path1;Pepsico2_Contig84.path1;Pepsico2_Contig9346.path1
		ko00040	Pentose and glucuronate interconversions	4	482	204	33314	0.341787	0.702628	1.35522	Pepsico1_Contig3072.path1;Pepsico1_Contig3652.path2;Pepsico1_Contig4479.path1;Pepsico1_Contig4752.path1
		ko00051	Fructose and mannose metabolism	9	482	463	33314	0.230243	0.540571	1.34351	Pepsico1_Contig3044.path1;Pepsico1_Contig3072.path1;Pepsico1_Contig4953.path1;Pepsico1_Contig7938.path1;Pepsico1_Contig7965.path2;Pepsico2_Contig12502.path1;Pepsico2_Contig13845.path1;Pepsico2_Contig17680.path1;Pepsico2_Contig9346.path1
		ko00052	Galactose metabolism	8	482	250	33314	0.0299248	0.129275	2.21172	Pepsico1_Contig30620.path2;Pepsico1_Contig3224.path1;Pepsico2_Contig11085.path1;Pepsico2_Contig13451.path1;Pepsico2_Contig20460.path1;Pepsico2_Contig21130.path1;Pepsico2_Contig4116.path1;Pepsico2_Contig9346.path1
		ko00053	Ascorbate and aldarate metabolism	16	482	288	33314	5.53854e-06	0.000149541	3.83979	Pepsico1_Contig3060.path2;Pepsico1_Contig4704.path1;Pepsico1_Contig4704.path2;Pepsico1_Contig7981.path1;Pepsico2_Contig13074.path1;Pepsico2_Contig13074.path2;Pepsico2_Contig14266.path2;Pepsico2_Contig16932.path2;Pepsico2_Contig20126.path1;Pepsico2_Contig2050.path1;Pepsico2_Contig4785.path1;Pepsico2_Contig661.path1;Pepsico2_Contig661.path2;Pepsico2_Contig8460.path1;Pepsico2_Contig8460.path2;Pepsic…
		ko00061	Fatty acid biosynthesis	2	482	337	33314	0.956936	1	0.410185	Pepsico1_Contig1605.path2;Pepsico2_Contig7426.path1
		ko00062	Fatty acid elongation	4	482	122	33314	0.101397	0.304191	2.2661	Pepsico1_Contig2617.path1;Pepsico2_Contig12475.path1;Pepsico2_Contig5023.path2;Pepsico2_Contig9853.path2
		ko00071	Fatty acid degradation	5	482	368	33314	0.61724	0.92586	0.939079	Pepsico2_Contig19805.path1;Pepsico2_Contig2050.path1;Pepsico2_Contig4785.path1;Pepsico2_Contig8460.path1;Pepsico2_Contig8460.path2
		ko00072	Synthesis and degradation of ketone bodies	1	482	59	33314	0.577103	0.877846	1.17146	Pepsico2_Contig4895.path2
		ko00073	Cutin, suberine and wax biosynthesis	2	482	167	33314	0.698062	1	0.827739	Pepsico1_Contig112.path1;Pepsico1_Contig5120.path1
		ko00100	Steroid biosynthesis	2	482	206	33314	0.801021	1	0.671031	Pepsico2_Contig4386.path1;Pepsico2_Contig7703.path2
		ko00130	Ubiquinone and other terpenoid-quinone biosynthesis	6	482	159	33314	0.0286074	0.128733	2.60816	Pepsico1_Contig2803.path2;Pepsico2_Contig10488.path1;Pepsico2_Contig12627.path1;Pepsico2_Contig12981.path2;Pepsico2_Contig19515.path1;Pepsico2_Contig723.path2
		ko00190	Oxidative phosphorylation	11	482	1395	33314	0.991666	1	0.545002	Pepsico1_Contig28123.path2;Pepsico1_Contig3047.path2;Pepsico1_Contig31490.path4;Pepsico1_Contig31490.path5;Pepsico1_Contig38039.path1;Pepsico1_Contig38039.path2;Pepsico2_Contig18692.path1;Pepsico2_Contig19320.path2;Pepsico2_Contig675.path1;Pepsico2_Contig675.path2;Pepsico2_Contig675.path3
		ko00195	Photosynthesis	37	482	1085	33314	1.62815e-06	5.86134e-05	2.35696	Pepsico1_Contig1058.path1;Pepsico1_Contig1221.path1;Pepsico1_Contig1440.path1;Pepsico1_Contig1690.path1;Pepsico1_Contig1797.path2;Pepsico1_Contig2032.path1;Pepsico1_Contig2119.path1;Pepsico1_Contig2119.path2;Pepsico1_Contig2134.path1;Pepsico1_Contig2386.path1;Pepsico1_Contig2386.path2;Pepsico1_Contig2493.path1;Pepsico1_Contig2493.path2;Pepsico1_Contig2497.path1;Pepsico1_Contig2497.path2;Pepsico1_…
		ko00196	Photosynthesis - antenna proteins	25	482	353	33314	9.33784e-11	1.00849e-08	4.89491	Pepsico1_Contig134.path1;Pepsico1_Contig134.path2;Pepsico1_Contig1642.path1;Pepsico1_Contig1642.path2;Pepsico1_Contig19.path1;Pepsico1_Contig2057.path1;Pepsico1_Contig2057.path2;Pepsico1_Contig2468.path1;Pepsico1_Contig2468.path2;Pepsico1_Contig2488.path2;Pepsico1_Contig3349.path1;Pepsico1_Contig5300.path1;Pepsico1_Contig5347.path1;Pepsico1_Contig5358.path1;Pepsico1_Contig6384.path1;Pepsico1_Cont…
		ko00220	Arginine biosynthesis	5	482	334	33314	0.531481	0.870457	1.03467	Pepsico2_Contig14076.path1;Pepsico2_Contig17383.path1;Pepsico2_Contig18457.path1;Pepsico2_Contig20107.path2;Pepsico2_Contig9312.path1
		ko00230	Purine metabolism	10	482	515	33314	0.215362	0.522499	1.34206	Pepsico1_Contig10226.path3;Pepsico1_Contig30620.path2;Pepsico1_Contig32061.path1;Pepsico1_Contig3234.path1;Pepsico1_Contig5373.path1;Pepsico2_Contig14830.path1;Pepsico2_Contig20078.path1;Pepsico2_Contig216.path1;Pepsico2_Contig5999.path2;Pepsico2_Contig9177.path1
		ko00240	Pyrimidine metabolism	6	482	204	33314	0.0770413	0.237728	2.03283	Pepsico1_Contig24839.path1;Pepsico1_Contig5412.path1;Pepsico1_Contig5412.path2;Pepsico1_Contig6282.path1;Pepsico2_Contig17048.path1;Pepsico2_Contig9002.path2
		ko00250	Alanine, aspartate and glutamate metabolism	6	482	537	33314	0.790972	1	0.772248	Pepsico1_Contig6344.path2;Pepsico1_Contig9405.path1;Pepsico2_Contig17383.path1;Pepsico2_Contig18457.path1;Pepsico2_Contig2329.path1;Pepsico2_Contig9312.path1
		ko00260	Glycine, serine and threonine metabolism	17	482	607	33314	0.00787248	0.0566819	1.93571	Pepsico1_Contig11.path1;Pepsico1_Contig11.path2;Pepsico1_Contig26918.path1;Pepsico1_Contig4716.path1;Pepsico1_Contig4716.path2;Pepsico1_Contig4954.path2;Pepsico1_Contig9405.path1;Pepsico2_Contig10762.path1;Pepsico2_Contig1108.path2;Pepsico2_Contig1180.path1;Pepsico2_Contig18053.path1;Pepsico2_Contig19636.path1;Pepsico2_Contig19948.path1;Pepsico2_Contig2310.path1;Pepsico2_Contig2329.path1;Pepsico2…
		ko00261	Monobactam biosynthesis	2	482	31	33314	0.0737745	0.234343	4.45911	Pepsico1_Contig26918.path1;Pepsico2_Contig5999.path2
		ko00270	Cysteine and methionine metabolism	18	482	802	33314	0.0456712	0.182685	1.55124	Pepsico1_Contig26918.path1;Pepsico1_Contig2803.path2;Pepsico1_Contig34331.path1;Pepsico1_Contig3831.path1;Pepsico1_Contig6479.path1;Pepsico1_Contig7156.path1;Pepsico1_Contig7618.path1;Pepsico1_Contig7618.path2;Pepsico1_Contig9405.path1;Pepsico2_Contig12627.path1;Pepsico2_Contig19712.path1;Pepsico2_Contig20407.path1;Pepsico2_Contig20407.path2;Pepsico2_Contig2561.path1;Pepsico2_Contig8865.path1;Pep…
		ko00280	Valine, leucine and isoleucine degradation	9	482	343	33314	0.0632765	0.213558	1.81354	Pepsico1_Contig36337.path1;Pepsico1_Contig9405.path1;Pepsico2_Contig17617.path2;Pepsico2_Contig19805.path1;Pepsico2_Contig2050.path1;Pepsico2_Contig4785.path1;Pepsico2_Contig4895.path2;Pepsico2_Contig8460.path1;Pepsico2_Contig8460.path2
		ko00300	Lysine biosynthesis	1	482	39	33314	0.433748	0.807669	1.77221	Pepsico1_Contig26918.path1
		ko00310	Lysine degradation	9	482	221	33314	0.00514046	0.039655	2.81469	Pepsico1_Contig25745.path2;Pepsico2_Contig10762.path1;Pepsico2_Contig13321.path1;Pepsico2_Contig19636.path1;Pepsico2_Contig19805.path1;Pepsico2_Contig2050.path1;Pepsico2_Contig4785.path1;Pepsico2_Contig8460.path1;Pepsico2_Contig8460.path2
		ko00330	Arginine and proline metabolism	9	482	478	33314	0.257955	0.592747	1.30135	Pepsico1_Contig18775.path3;Pepsico2_Contig1783.path1;Pepsico2_Contig18033.path1;Pepsico2_Contig2050.path1;Pepsico2_Contig2561.path1;Pepsico2_Contig4785.path1;Pepsico2_Contig8460.path1;Pepsico2_Contig8460.path2;Pepsico2_Contig9312.path1
		ko00340	Histidine metabolism	5	482	133	33314	0.0444781	0.182685	2.59835	Pepsico1_Contig5695.path1;Pepsico2_Contig2050.path1;Pepsico2_Contig4785.path1;Pepsico2_Contig8460.path1;Pepsico2_Contig8460.path2
		ko00350	Tyrosine metabolism	4	482	266	33314	0.53834	0.870457	1.03934	Pepsico1_Contig2803.path2;Pepsico1_Contig631.path1;Pepsico2_Contig12627.path1;Pepsico2_Contig9312.path1
		ko00360	Phenylalanine metabolism	6	482	400	33314	0.521322	0.870457	1.03674	Pepsico1_Contig2803.path2;Pepsico1_Contig31725.path1;Pepsico2_Contig12627.path1;Pepsico2_Contig1783.path1;Pepsico2_Contig19805.path1;Pepsico2_Contig9312.path1
		ko00380	Tryptophan metabolism	9	482	456	33314	0.217708	0.522499	1.36414	Pepsico1_Contig28425.path2;Pepsico2_Contig13966.path1;Pepsico2_Contig1783.path1;Pepsico2_Contig19805.path1;Pepsico2_Contig2050.path1;Pepsico2_Contig4609.path1;Pepsico2_Contig4785.path1;Pepsico2_Contig8460.path1;Pepsico2_Contig8460.path2
		ko00400	Phenylalanine, tyrosine and tryptophan biosynthesis	5	482	298	33314	0.432495	0.807669	1.15967	Pepsico1_Contig2803.path2;Pepsico1_Contig34444.path1;Pepsico2_Contig12627.path1;Pepsico2_Contig4812.path1;Pepsico2_Contig9312.path1
		ko00410	beta-Alanine metabolism	9	482	423	33314	0.162633	0.439109	1.47056	Pepsico1_Contig18775.path3;Pepsico1_Contig36337.path1;Pepsico1_Contig5412.path1;Pepsico1_Contig5412.path2;Pepsico2_Contig19805.path1;Pepsico2_Contig2050.path1;Pepsico2_Contig4785.path1;Pepsico2_Contig8460.path1;Pepsico2_Contig8460.path2
		ko00450	Selenocompound metabolism	2	482	270	33314	0.903898	1	0.511972	Pepsico1_Contig32680.path2;Pepsico2_Contig5999.path2
		ko00460	Cyanoamino acid metabolism	7	482	360	33314	0.267362	0.601564	1.34393	Pepsico1_Contig10341.path1;Pepsico1_Contig6344.path2;Pepsico2_Contig13039.path1;Pepsico2_Contig15373.path1;Pepsico2_Contig19147.path1;Pepsico2_Contig19452.path1;Pepsico2_Contig5426.path1
		ko00480	Glutathione metabolism	19	482	410	33314	1.03487e-05	0.000223533	3.20295	Pepsico1_Contig1106.path1;Pepsico1_Contig1461.path1;Pepsico1_Contig1632.path1;Pepsico1_Contig1632.path2;Pepsico1_Contig2406.path1;Pepsico1_Contig4382.path1;Pepsico1_Contig4704.path1;Pepsico1_Contig4704.path2;Pepsico1_Contig771.path1;Pepsico1_Contig7981.path1;Pepsico2_Contig13074.path1;Pepsico2_Contig13074.path2;Pepsico2_Contig13089.path1;Pepsico2_Contig13901.path1;Pepsico2_Contig15493.path1;Pepsi…
		ko00500	Starch and sucrose metabolism	18	482	1142	33314	0.388966	0.777932	1.0894	Pepsico1_Contig10341.path1;Pepsico1_Contig30620.path2;Pepsico1_Contig32167.path1;Pepsico1_Contig6645.path1;Pepsico1_Contig6645.path2;Pepsico1_Contig7965.path2;Pepsico2_Contig10630.path1;Pepsico2_Contig10630.path2;Pepsico2_Contig13451.path1;Pepsico2_Contig14391.path1;Pepsico2_Contig1472.path1;Pepsico2_Contig15373.path1;Pepsico2_Contig19147.path1;Pepsico2_Contig19452.path1;Pepsico2_Contig2005.path2…
		ko00510	N-Glycan biosynthesis	1	482	285	33314	0.984572	1	0.242513	Pepsico2_Contig17774.path1
		ko00511	Other glycan degradation	1	482	105	33314	0.784046	1	0.658249	Pepsico1_Contig31992.path2
		ko00520	Amino sugar and nucleotide sugar metabolism	12	482	829	33314	0.540006	0.870457	1.00048	Pepsico1_Contig30620.path2;Pepsico1_Contig33714.path1;Pepsico1_Contig4650.path1;Pepsico1_Contig5249.path1;Pepsico1_Contig7364.path1;Pepsico1_Contig7965.path2;Pepsico1_Contig8171.path2;Pepsico2_Contig17734.path1;Pepsico2_Contig19863.path1;Pepsico2_Contig21087.path2;Pepsico2_Contig2555.path2;Pepsico2_Contig7277.path2
		ko00531	Glycosaminoglycan degradation	1	482	47	33314	0.496141	0.864245	1.47056	Pepsico2_Contig19548.path1
		ko00561	Glycerolipid metabolism	16	482	432	33314	0.00063566	0.00762791	2.55986	Pepsico1_Contig3224.path1;Pepsico1_Contig3652.path2;Pepsico1_Contig4479.path1;Pepsico1_Contig4716.path1;Pepsico1_Contig4716.path2;Pepsico1_Contig4752.path1;Pepsico1_Contig4954.path2;Pepsico2_Contig11085.path1;Pepsico2_Contig11270.path1;Pepsico2_Contig2050.path1;Pepsico2_Contig21130.path1;Pepsico2_Contig4785.path1;Pepsico2_Contig4864.path1;Pepsico2_Contig8092.path1;Pepsico2_Contig8460.path1;Pepsic…
		ko00562	Inositol phosphate metabolism	6	482	464	33314	0.664574	0.983205	0.893744	Pepsico1_Contig30493.path2;Pepsico1_Contig3546.path1;Pepsico1_Contig37768.path1;Pepsico1_Contig39204.path1;Pepsico1_Contig3963.path1;Pepsico2_Contig17680.path1
		ko00564	Glycerophospholipid metabolism	3	482	405	33314	0.933976	1	0.511972	Pepsico1_Contig5047.path1;Pepsico2_Contig11450.path1;Pepsico2_Contig8092.path1
		ko00590	Arachidonic acid metabolism	1	482	38	33314	0.425425	0.807669	1.81885	Pepsico2_Contig13089.path1
		ko00591	Linoleic acid metabolism	7	482	128	33314	0.00267669	0.0262802	3.77979	Pepsico1_Contig15435.path1;Pepsico1_Contig25437.path1;Pepsico1_Contig28152.path3;Pepsico1_Contig30792.path1;Pepsico1_Contig30792.path3;Pepsico2_Contig13418.path1;Pepsico2_Contig8201.path1
		ko00592	alpha-Linolenic acid metabolism	6	482	276	33314	0.212001	0.522499	1.50253	Pepsico1_Contig25437.path1;Pepsico1_Contig4742.path1;Pepsico1_Contig4814.path2;Pepsico2_Contig13418.path1;Pepsico2_Contig4805.path1;Pepsico2_Contig8201.path1
		ko00600	Sphingolipid metabolism	4	482	163	33314	0.211308	0.522499	1.6961	Pepsico1_Contig31992.path2;Pepsico1_Contig3224.path1;Pepsico2_Contig11085.path1;Pepsico2_Contig21130.path1
		ko00603	Glycosphingolipid biosynthesis - globo and isoglobo series	3	482	30	33314	0.00914458	0.058095	6.91162	Pepsico1_Contig3224.path1;Pepsico2_Contig11085.path1;Pepsico2_Contig21130.path1
		ko00620	Pyruvate metabolism	10	482	849	33314	0.786887	1	0.814089	Pepsico1_Contig27696.path1;Pepsico1_Contig35254.path2;Pepsico1_Contig672.path2;Pepsico2_Contig12711.path1;Pepsico2_Contig13147.path1;Pepsico2_Contig2050.path1;Pepsico2_Contig21149.path1;Pepsico2_Contig4785.path1;Pepsico2_Contig8460.path1;Pepsico2_Contig8460.path2
		ko00630	Glyoxylate and dicarboxylate metabolism	29	482	5214	33314	1	1	0.384421	Pepsico1_Contig108.path2;Pepsico1_Contig11.path1;Pepsico1_Contig11.path2;Pepsico1_Contig1237.path1;Pepsico1_Contig145.path1;Pepsico1_Contig1830.path2;Pepsico1_Contig224.path1;Pepsico1_Contig2489.path1;Pepsico1_Contig2559.path1;Pepsico1_Contig2559.path2;Pepsico1_Contig300.path1;Pepsico1_Contig3356.path1;Pepsico1_Contig3356.path2;Pepsico1_Contig3524.path1;Pepsico1_Contig35648.path1;Pepsico1_Contig3…
		ko00640	Propanoate metabolism	3	482	312	33314	0.831357	1	0.664579	Pepsico1_Contig36337.path1;Pepsico2_Contig17617.path2;Pepsico2_Contig19805.path1
		ko00650	Butanoate metabolism	3	482	179	33314	0.480492	0.850707	1.15837	Pepsico2_Contig12711.path1;Pepsico2_Contig19805.path1;Pepsico2_Contig4895.path2
		ko00710	Carbon fixation in photosynthetic organisms	25	482	5183	33314	1	1	0.333379	Pepsico1_Contig108.path2;Pepsico1_Contig1237.path1;Pepsico1_Contig145.path1;Pepsico1_Contig1830.path2;Pepsico1_Contig224.path1;Pepsico1_Contig2489.path1;Pepsico1_Contig2559.path1;Pepsico1_Contig2559.path2;Pepsico1_Contig27696.path1;Pepsico1_Contig300.path1;Pepsico1_Contig3044.path1;Pepsico1_Contig35254.path2;Pepsico1_Contig4953.path1;Pepsico1_Contig5962.path1;Pepsico1_Contig688.path1;Pepsico1_Con…
		ko00730	Thiamine metabolism	6	482	144	33314	0.0186586	0.0915968	2.87984	Pepsico1_Contig32061.path1;Pepsico1_Contig3234.path1;Pepsico1_Contig5373.path1;Pepsico2_Contig11063.path1;Pepsico2_Contig14830.path1;Pepsico2_Contig20078.path1
		ko00740	Riboflavin metabolism	1	482	53	33314	0.53839	0.870457	1.30408	Pepsico2_Contig736.path1
		ko00750	Vitamin B6 metabolism	4	482	67	33314	0.016207	0.0875177	4.12634	Pepsico1_Contig4976.path1;Pepsico2_Contig1108.path2;Pepsico2_Contig13906.path1;Pepsico2_Contig13906.path2
		ko00760	Nicotinate and nicotinamide metabolism	3	482	67	33314	0.0732244	0.234343	3.09475	Pepsico1_Contig31506.path1;Pepsico2_Contig9770.path1;Pepsico2_Contig9770.path2
		ko00770	Pantothenate and CoA biosynthesis	3	482	164	33314	0.424118	0.807669	1.26432	Pepsico1_Contig5412.path1;Pepsico1_Contig5412.path2;Pepsico2_Contig14014.path1
		ko00780	Biotin metabolism	3	482	85	33314	0.125569	0.366527	2.43939	Pepsico1_Contig1605.path2;Pepsico1_Contig28738.path2;Pepsico2_Contig7426.path1
		ko00790	Folate biosynthesis	1	482	85	33314	0.710724	1	0.813132	Pepsico2_Contig17531.path2
		ko00860	Porphyrin and chlorophyll metabolism	11	482	294	33314	0.003971	0.0329898	2.58598	Pepsico1_Contig5467.path1;Pepsico1_Contig5620.path2;Pepsico2_Contig10346.path2;Pepsico2_Contig10346.path3;Pepsico2_Contig12328.path1;Pepsico2_Contig1398.path1;Pepsico2_Contig267.path1;Pepsico2_Contig267.path2;Pepsico2_Contig6494.path1;Pepsico2_Contig7972.path1;Pepsico2_Contig8668.path1
		ko00900	Terpenoid backbone biosynthesis	6	482	268	33314	0.194091	0.511264	1.54738	Pepsico1_Contig6884.path1;Pepsico2_Contig1227.path1;Pepsico2_Contig12707.path1;Pepsico2_Contig13823.path1;Pepsico2_Contig4895.path2;Pepsico2_Contig7373.path1
		ko00902	Monoterpenoid biosynthesis	2	482	16	33314	0.0219232	0.102944	8.63952	Pepsico1_Contig3923.path1;Pepsico1_Contig4734.path1
		ko00903	Limonene and pinene degradation	3	482	56	33314	0.0474884	0.18317	3.70265	Pepsico2_Contig19805.path1;Pepsico2_Contig2050.path1;Pepsico2_Contig4785.path1
		ko00904	Diterpenoid biosynthesis	3	482	30	33314	0.00914458	0.058095	6.91162	Pepsico2_Contig13161.path1;Pepsico2_Contig17478.path2;Pepsico2_Contig90.path1
		ko00905	Brassinosteroid biosynthesis	3	482	61	33314	0.0585343	0.203926	3.39916	Pepsico1_Contig37189.path1;Pepsico2_Contig17626.path2;Pepsico2_Contig3399.path1
		ko00906	Carotenoid biosynthesis	3	482	170	33314	0.446951	0.810061	1.2197	Pepsico1_Contig16957.path1;Pepsico1_Contig3741.path2;Pepsico2_Contig1665.path2
		ko00908	Zeatin biosynthesis	5	482	97	33314	0.0134997	0.0809985	3.56269	Pepsico1_Contig10620.path2;Pepsico2_Contig10529.path1;Pepsico2_Contig10529.path2;Pepsico2_Contig17575.path1;Pepsico2_Contig20477.path2
		ko00909	Sesquiterpenoid and triterpenoid biosynthesis	1	482	29	33314	0.344808	0.702628	2.38332	Pepsico2_Contig7703.path2
		ko00910	Nitrogen metabolism	8	482	220	33314	0.0152817	0.0868645	2.51332	Pepsico1_Contig2721.path2;Pepsico1_Contig3210.path1;Pepsico1_Contig37641.path1;Pepsico1_Contig37641.path3;Pepsico2_Contig13039.path1;Pepsico2_Contig17383.path1;Pepsico2_Contig18457.path1;Pepsico2_Contig4424.path1
		ko00920	Sulfur metabolism	5	482	142	33314	0.0559629	0.201466	2.43367	Pepsico1_Contig34331.path1;Pepsico1_Contig3831.path1;Pepsico2_Contig5999.path2;Pepsico2_Contig8865.path1;Pepsico2_Contig9024.path1
		ko00940	Phenylpropanoid biosynthesis	30	482	751	33314	7.06119e-07	3.81304e-05	2.76097	Pepsico1_Contig10341.path1;Pepsico1_Contig2723.path1;Pepsico1_Contig3067.path1;Pepsico1_Contig31725.path1;Pepsico1_Contig3373.path1;Pepsico1_Contig3686.path1;Pepsico1_Contig3686.path2;Pepsico1_Contig37092.path1;Pepsico1_Contig4010.path1;Pepsico1_Contig4532.path1;Pepsico1_Contig4847.path1;Pepsico1_Contig4864.path2;Pepsico1_Contig5174.path1;Pepsico1_Contig5769.path1;Pepsico1_Contig7095.path1;Pepsic…
		ko00941	Flavonoid biosynthesis	11	482	159	33314	2.19677e-05	0.000395418	4.78162	Pepsico1_Contig1650.path1;Pepsico1_Contig37092.path1;Pepsico1_Contig6775.path1;Pepsico2_Contig10602.path1;Pepsico2_Contig16691.path1;Pepsico2_Contig2002.path1;Pepsico2_Contig20465.path1;Pepsico2_Contig2290.path1;Pepsico2_Contig3084.path1;Pepsico2_Contig5160.path1;Pepsico2_Contig656.path1
		ko00945	Stilbenoid, diarylheptanoid and gingerol biosynthesis	6	482	100	33314	0.00337471	0.0303724	4.14697	Pepsico1_Contig37092.path1;Pepsico2_Contig16691.path1;Pepsico2_Contig2002.path1;Pepsico2_Contig3084.path1;Pepsico2_Contig5160.path1;Pepsico2_Contig656.path1
		ko00950	Isoquinoline alkaloid biosynthesis	3	482	201	33314	0.558076	0.871055	1.03158	Pepsico1_Contig2803.path2;Pepsico2_Contig12627.path1;Pepsico2_Contig9312.path1
		ko00960	Tropane, piperidine and pyridine alkaloid biosynthesis	5	482	191	33314	0.144738	0.411362	1.80932	Pepsico1_Contig2803.path2;Pepsico1_Contig895.path1;Pepsico2_Contig12627.path1;Pepsico2_Contig3520.path1;Pepsico2_Contig9312.path1
		ko00965	Betalain biosynthesis	3	482	9	33314	0.000236955	0.0031989	23.0387	Pepsico1_Contig5246.path1;Pepsico1_Contig6764.path1;Pepsico2_Contig11209.path1
		ko00970	Aminoacyl-tRNA biosynthesis	2	482	435	33314	0.987356	1	0.317776	Pepsico1_Contig5727.path1;Pepsico2_Contig9583.path1
		ko01040	Biosynthesis of unsaturated fatty acids	1	482	160	33314	0.903429	1	0.431976	Pepsico1_Contig2617.path1
		ko02010	ABC transporters	13	482	234	33314	4.14114e-05	0.000638919	3.83979	Pepsico1_Contig32925.path3;Pepsico1_Contig34706.path1;Pepsico1_Contig35149.path2;Pepsico1_Contig36054.path2;Pepsico1_Contig36115.path2;Pepsico1_Contig36864.path1;Pepsico1_Contig36864.path2;Pepsico1_Contig37045.path1;Pepsico1_Contig37074.path1;Pepsico1_Contig37159.path1;Pepsico1_Contig37349.path1;Pepsico1_Contig37414.path1;Pepsico2_Contig21148.path3
		ko03008	Ribosome biogenesis in eukaryotes	3	482	434	33314	0.951553	1	0.477762	Pepsico1_Contig1114.path2;Pepsico1_Contig34184.path2;Pepsico1_Contig34184.path3
		ko03010	Ribosome	5	482	1466	33314	0.999996	1	0.23573	Pepsico1_Contig2060.path2;Pepsico1_Contig2625.path1;Pepsico1_Contig402.path2;Pepsico1_Contig800.path1;Pepsico2_Contig4728.path1
		ko03013	RNA transport	9	482	1187	33314	0.990044	1	0.524049	Pepsico1_Contig1114.path2;Pepsico1_Contig1354.path1;Pepsico1_Contig2073.path2;Pepsico1_Contig36506.path1;Pepsico1_Contig37909.path1;Pepsico1_Contig37909.path2;Pepsico2_Contig18842.path2;Pepsico2_Contig3366.path1;Pepsico2_Contig9684.path1
		ko03015	mRNA surveillance pathway	4	482	848	33314	0.998394	1	0.32602	Pepsico1_Contig37909.path1;Pepsico1_Contig37909.path2;Pepsico2_Contig3574.path1;Pepsico2_Contig3574.path2
		ko03018	RNA degradation	4	482	665	33314	0.987485	1	0.415736	Pepsico1_Contig4156.path1;Pepsico2_Contig11982.path1;Pepsico2_Contig18396.path2;Pepsico2_Contig9346.path1
		ko03020	RNA polymerase	2	482	358	33314	0.966733	1	0.386124	Pepsico1_Contig38508.path2;Pepsico2_Contig6180.path1
		ko03030	DNA replication	1	482	135	33314	0.860752	1	0.511972	Pepsico2_Contig16163.path2
		ko03040	Spliceosome	5	482	1407	33314	0.999991	1	0.245615	Pepsico1_Contig37909.path1;Pepsico1_Contig37909.path2;Pepsico2_Contig13023.path1;Pepsico2_Contig17324.path1;Pepsico2_Contig899.path1
		ko03050	Proteasome	2	482	511	33314	0.995258	1	0.270513	Pepsico2_Contig8096.path1;Pepsico2_Contig9362.path1
		ko03060	Protein export	2	482	275	33314	0.909372	1	0.502663	Pepsico2_Contig12051.path2;Pepsico2_Contig6524.path1
		ko03410	Base excision repair	1	482	107	33314	0.790269	1	0.645946	Pepsico2_Contig16163.path2
		ko03420	Nucleotide excision repair	1	482	194	33314	0.94132	1	0.356269	Pepsico2_Contig16163.path2
		ko03440	Homologous recombination	2	482	130	33314	0.563126	0.871055	1.06333	Pepsico2_Contig16163.path2;Pepsico2_Contig9720.path2
		ko04016	MAPK signaling pathway - plant	18	482	811	33314	0.0498413	0.185616	1.53402	Pepsico1_Contig1520.path1;Pepsico1_Contig2048.path1;Pepsico1_Contig2048.path2;Pepsico1_Contig2851.path1;Pepsico1_Contig32533.path1;Pepsico1_Contig33421.path1;Pepsico1_Contig3760.path1;Pepsico1_Contig5133.path1;Pepsico1_Contig5149.path1;Pepsico1_Contig5249.path1;Pepsico1_Contig525.path1;Pepsico1_Contig6134.path1;Pepsico1_Contig7746.path2;Pepsico1_Contig916.path1;Pepsico2_Contig16116.path1;Pepsico2…
		ko04070	Phosphatidylinositol signaling system	9	482	417	33314	0.153414	0.42484	1.49172	Pepsico1_Contig1520.path1;Pepsico1_Contig30493.path2;Pepsico1_Contig33231.path2;Pepsico1_Contig34253.path1;Pepsico1_Contig34253.path2;Pepsico1_Contig3546.path1;Pepsico1_Contig37768.path1;Pepsico1_Contig39204.path1;Pepsico1_Contig3963.path1
		ko04075	Plant hormone signal transduction	27	482	1024	33314	0.00222853	0.0240682	1.8224	Pepsico1_Contig1322.path2;Pepsico1_Contig2048.path1;Pepsico1_Contig2048.path2;Pepsico1_Contig2851.path1;Pepsico1_Contig31751.path1;Pepsico1_Contig33421.path1;Pepsico1_Contig36075.path1;Pepsico1_Contig3884.path1;Pepsico1_Contig440.path1;Pepsico1_Contig440.path2;Pepsico1_Contig525.path1;Pepsico1_Contig6134.path1;Pepsico1_Contig667.path1;Pepsico1_Contig7708.path1;Pepsico1_Contig7746.path2;Pepsico2_C…
		ko04120	Ubiquitin mediated proteolysis	6	482	697	33314	0.939288	1	0.594974	Pepsico2_Contig11464.path2;Pepsico2_Contig16525.path1;Pepsico2_Contig16596.path1;Pepsico2_Contig20285.path1;Pepsico2_Contig3098.path1;Pepsico2_Contig3098.path2
		ko04122	Sulfur relay system	1	482	41	33314	0.450034	0.810061	1.68576	Pepsico2_Contig17531.path2
		ko04130	SNARE interactions in vesicular transport	2	482	73	33314	0.285064	0.628305	1.89359	Pepsico2_Contig3553.path1;Pepsico2_Contig637.path1
		ko04141	Protein processing in endoplasmic reticulum	13	482	2055	33314	0.999872	1	0.437231	Pepsico1_Contig8149.path1;Pepsico2_Contig12051.path2;Pepsico2_Contig13023.path1;Pepsico2_Contig13209.path1;Pepsico2_Contig17324.path1;Pepsico2_Contig18842.path2;Pepsico2_Contig20128.path1;Pepsico2_Contig5219.path1;Pepsico2_Contig571.path1;Pepsico2_Contig7846.path1;Pepsico2_Contig8879.path1;Pepsico2_Contig899.path1;Pepsico2_Contig9957.path1
		ko04144	Endocytosis	8	482	1090	33314	0.989897	1	0.507275	Pepsico1_Contig1437.path1;Pepsico1_Contig33188.path1;Pepsico2_Contig13023.path1;Pepsico2_Contig17324.path1;Pepsico2_Contig6318.path1;Pepsico2_Contig786.path1;Pepsico2_Contig899.path1;Pepsico2_Contig9852.path1
		ko04145	Phagosome	5	482	741	33314	0.983257	1	0.466371	Pepsico1_Contig37768.path1;Pepsico1_Contig39204.path1;Pepsico2_Contig12051.path2;Pepsico2_Contig14299.path1;Pepsico2_Contig9852.path1
		ko04146	Peroxisome	11	482	645	33314	0.332611	0.702628	1.17873	Pepsico1_Contig3524.path1;Pepsico1_Contig5339.path2;Pepsico1_Contig7581.path1;Pepsico2_Contig10762.path1;Pepsico2_Contig12707.path1;Pepsico2_Contig12831.path1;Pepsico2_Contig19585.path1;Pepsico2_Contig19636.path1;Pepsico2_Contig2329.path1;Pepsico2_Contig3451.path1;Pepsico2_Contig6510.path1
		ko04626	Plant-pathogen interaction	16	482	1345	33314	0.820972	1	0.8222	Pepsico1_Contig1520.path1;Pepsico1_Contig2048.path1;Pepsico1_Contig2048.path2;Pepsico1_Contig32740.path1;Pepsico1_Contig34430.path1;Pepsico1_Contig36134.path1;Pepsico1_Contig525.path1;Pepsico1_Contig916.path1;Pepsico2_Contig12229.path1;Pepsico2_Contig12475.path1;Pepsico2_Contig16116.path1;Pepsico2_Contig16116.path2;Pepsico2_Contig3928.path1;Pepsico2_Contig5023.path2;Pepsico2_Contig9853.path2;Peps…
		ko04712	Circadian rhythm - plant	4	482	465	33314	0.906109	1	0.594548	Pepsico1_Contig6775.path1;Pepsico2_Contig18146.path1;Pepsico2_Contig19310.path1;Pepsico2_Contig8197.path1
		ko04933	AGE-RAGE signaling pathway in diabetic complications	1	482	57	33314	0.564572	0.871055	1.21256	Pepsico1_Contig30493.path2
		Table S4-2. Enrichment-kegg-DF-vs-DS-Total
		id	Term	ListHits	ListTotal	PopHits	PopTotal	p-value	q-value	Enrichment_score	geneID
		ko00010	Glycolysis / Gluconeogenesis	1	108	1151	33314	0.97771	1	0.267996	Pepsico2_Contig8460.path1
		ko00030	Pentose phosphate pathway	1	108	500	33314	0.805218	0.990161	0.616926	Pepsico2_Contig1394.path1
		ko00040	Pentose and glucuronate interconversions	1	108	204	33314	0.485442	0.81873	1.51207	Pepsico2_Contig8514.path1
		ko00052	Galactose metabolism	3	108	250	33314	0.0480025	0.355943	3.70156	Pepsico2_Contig13451.path1;Pepsico2_Contig4116.path1;Pepsico2_Contig8070.path1
		ko00053	Ascorbate and aldarate metabolism	2	108	288	33314	0.239701	0.577774	2.1421	Pepsico2_Contig8460.path1;Pepsico2_Contig8514.path1
		ko00061	Fatty acid biosynthesis	1	108	337	33314	0.66708	0.950944	0.91532	Pepsico1_Contig1605.path1
		ko00071	Fatty acid degradation	1	108	368	33314	0.699285	0.956165	0.838215	Pepsico2_Contig8460.path1
		ko00072	Synthesis and degradation of ketone bodies	1	108	59	33314	0.174486	0.471575	5.22819	Pepsico2_Contig4895.path2
		ko00073	Cutin, suberine and wax biosynthesis	2	108	167	33314	0.102404	0.36111	3.69417	Pepsico2_Contig14496.path1;Pepsico2_Contig4487.path1
		ko00100	Steroid biosynthesis	1	108	206	33314	0.488794	0.81873	1.49739	Pepsico2_Contig4386.path1
		ko00130	Ubiquinone and other terpenoid-quinone biosynthesis	2	108	159	33314	0.0943245	0.36111	3.88004	Pepsico2_Contig6601.path1;Pepsico2_Contig6601.path2
		ko00195	Photosynthesis	1	108	1085	33314	0.972176	1	0.284298	Pepsico2_Contig8686.path2
		ko00196	Photosynthesis - antenna proteins	2	108	353	33314	0.317542	0.625745	1.74767	Pepsico1_Contig134.path2;Pepsico1_Contig19.path1
		ko00230	Purine metabolism	1	108	515	33314	0.814618	0.990161	0.598957	Pepsico2_Contig19813.path2
		ko00250	Alanine, aspartate and glutamate metabolism	1	108	537	33314	0.827597	0.990161	0.574419	Pepsico1_Contig5546.path1
		ko00260	Glycine, serine and threonine metabolism	3	108	607	33314	0.314504	0.625745	1.52453	Pepsico2_Contig18670.path1;Pepsico2_Contig19636.path2;Pepsico2_Contig8460.path1
		ko00270	Cysteine and methionine metabolism	1	108	802	33314	0.928359	1	0.384617	Pepsico2_Contig2561.path1
		ko00280	Valine, leucine and isoleucine degradation	2	108	343	33314	0.305619	0.625745	1.79862	Pepsico2_Contig4895.path2;Pepsico2_Contig8460.path1
		ko00310	Lysine degradation	2	108	221	33314	0.161046	0.469135	2.79152	Pepsico2_Contig19636.path2;Pepsico2_Contig8460.path1
		ko00330	Arginine and proline metabolism	2	108	478	33314	0.460237	0.81147	1.29064	Pepsico2_Contig2561.path1;Pepsico2_Contig8460.path1
		ko00340	Histidine metabolism	2	108	133	33314	0.069519	0.36111	4.63854	Pepsico1_Contig10672.path2;Pepsico2_Contig8460.path1
		ko00360	Phenylalanine metabolism	1	108	400	33314	0.729291	0.959139	0.771157	Pepsico2_Contig14064.path1
		ko00380	Tryptophan metabolism	3	108	456	33314	0.184604	0.475709	2.02936	Pepsico1_Contig28425.path2;Pepsico2_Contig19788.path1;Pepsico2_Contig8460.path1
		ko00400	Phenylalanine, tyrosine and tryptophan biosynthesis	1	108	298	33314	0.621673	0.946638	1.03511	Pepsico2_Contig18183.path1
		ko00410	beta-Alanine metabolism	1	108	423	33314	0.749007	0.959139	0.729227	Pepsico2_Contig8460.path1
		ko00460	Cyanoamino acid metabolism	3	108	360	33314	0.112198	0.375863	2.57052	Pepsico1_Contig5546.path1;Pepsico2_Contig19147.path1;Pepsico2_Contig19452.path1
		ko00480	Glutathione metabolism	7	108	410	33314	0.00039005	0.00935858	5.26644	Pepsico1_Contig2406.path1;Pepsico1_Contig771.path1;Pepsico1_Contig795.path1;Pepsico2_Contig13901.path1;Pepsico2_Contig1394.path1;Pepsico2_Contig17814.path2;Pepsico2_Contig9521.path1
		ko00500	Starch and sucrose metabolism	4	108	1142	33314	0.509098	0.831941	1.08043	Pepsico1_Contig32167.path1;Pepsico2_Contig13451.path1;Pepsico2_Contig19147.path1;Pepsico2_Contig19452.path1
		ko00510	N-Glycan biosynthesis	1	108	285	33314	0.605214	0.943007	1.08233	Pepsico2_Contig8478.path1
		ko00520	Amino sugar and nucleotide sugar metabolism	6	108	829	33314	0.0531258	0.355943	2.23254	Pepsico1_Contig3866.path1;Pepsico1_Contig7364.path1;Pepsico1_Contig8171.path1;Pepsico2_Contig19863.path1;Pepsico2_Contig19863.path2;Pepsico2_Contig8514.path1
		ko00531	Glycosaminoglycan degradation	1	108	47	33314	0.141631	0.431332	6.56304	Pepsico2_Contig19548.path1
		ko00561	Glycerolipid metabolism	2	108	432	33314	0.409457	0.762045	1.42807	Pepsico2_Contig8070.path1;Pepsico2_Contig8460.path1
		ko00591	Linoleic acid metabolism	4	108	128	33314	0.000818389	0.013708	9.63947	Pepsico1_Contig15435.path1;Pepsico1_Contig25437.path1;Pepsico1_Contig30792.path2;Pepsico2_Contig13418.path1
		ko00592	alpha-Linolenic acid metabolism	3	108	276	33314	0.0609483	0.36111	3.35286	Pepsico1_Contig25437.path1;Pepsico2_Contig13418.path1;Pepsico2_Contig4805.path2
		ko00600	Sphingolipid metabolism	2	108	163	33314	0.0983405	0.36111	3.78482	Pepsico2_Contig2346.path2;Pepsico2_Contig8070.path1
		ko00603	Glycosphingolipid biosynthesis - globo and isoglobo series	1	108	30	33314	0.0928586	0.36111	10.2821	Pepsico2_Contig8070.path1
		ko00620	Pyruvate metabolism	4	108	849	33314	0.296656	0.625745	1.4533	Pepsico1_Contig31239.path1;Pepsico1_Contig3350.path1;Pepsico1_Contig3350.path2;Pepsico2_Contig8460.path1
		ko00650	Butanoate metabolism	1	108	179	33314	0.441667	0.799776	1.72326	Pepsico2_Contig4895.path2
		ko00710	Carbon fixation in photosynthetic organisms	1	108	5183	33314	1	1	0.0595144	Pepsico1_Contig31239.path1
		ko00730	Thiamine metabolism	2	108	144	33314	0.0797224	0.36111	4.28421	Pepsico1_Contig1724.path1;Pepsico2_Contig14854.path1
		ko00780	Biotin metabolism	1	108	85	33314	0.241458	0.577774	3.62898	Pepsico1_Contig1605.path1
		ko00900	Terpenoid backbone biosynthesis	1	108	268	33314	0.582615	0.92941	1.15098	Pepsico2_Contig4895.path2
		ko00902	Monoterpenoid biosynthesis	2	108	16	33314	0.00121299	0.0162541	38.5579	Pepsico2_Contig3554.path1;Pepsico2_Contig3554.path2
		ko00904	Diterpenoid biosynthesis	1	108	30	33314	0.0928586	0.36111	10.2821	Pepsico2_Contig90.path1
		ko00906	Carotenoid biosynthesis	4	108	170	33314	0.00232256	0.0259352	7.25795	Pepsico1_Contig36295.path2;Pepsico1_Contig3755.path1;Pepsico2_Contig21384.path1;Pepsico2_Contig9900.path1
		ko00908	Zeatin biosynthesis	1	108	97	33314	0.270524	0.625003	3.18003	Pepsico2_Contig10529.path1
		ko00910	Nitrogen metabolism	3	108	220	33314	0.0349778	0.334787	4.20631	Pepsico1_Contig5050.path1;Pepsico1_Contig5050.path2;Pepsico2_Contig12767.path1
		ko00940	Phenylpropanoid biosynthesis	12	108	751	33314	6.10425e-06	0.000408984	4.92884	Pepsico1_Contig2723.path1;Pepsico1_Contig3373.path1;Pepsico1_Contig3640.path1;Pepsico1_Contig3686.path2;Pepsico1_Contig4532.path1;Pepsico2_Contig14064.path1;Pepsico2_Contig14847.path1;Pepsico2_Contig19147.path1;Pepsico2_Contig19452.path1;Pepsico2_Contig20448.path1;Pepsico2_Contig6601.path1;Pepsico2_Contig6601.path2
		ko00941	Flavonoid biosynthesis	2	108	159	33314	0.0943245	0.36111	3.88004	Pepsico1_Contig1600.path1;Pepsico2_Contig10602.path1
		ko00970	Aminoacyl-tRNA biosynthesis	1	108	435	33314	0.758722	0.959139	0.70911	Pepsico2_Contig9583.path1
		ko01040	Biosynthesis of unsaturated fatty acids	1	108	160	33314	0.405949	0.762045	1.92789	Pepsico2_Contig15164.path1
		ko02010	ABC transporters	2	108	234	33314	0.175961	0.471575	2.63644	Pepsico1_Contig36115.path2;Pepsico2_Contig8243.path1
		ko03010	Ribosome	3	108	1466	33314	0.859307	1	0.631234	Pepsico1_Contig783.path2;Pepsico2_Contig17072.path1;Pepsico2_Contig359.path1
		ko03013	RNA transport	1	108	1187	33314	0.980253	1	0.259868	Pepsico2_Contig9247.path2
		ko03018	RNA degradation	1	108	665	33314	0.887094	1	0.463854	Pepsico1_Contig4156.path1
		ko03020	RNA polymerase	1	108	358	33314	0.689249	0.956165	0.861628	Pepsico1_Contig38508.path2
		ko03040	Spliceosome	1	108	1407	33314	0.99061	1	0.219235	Pepsico2_Contig8024.path1
		ko03410	Base excision repair	1	108	107	33314	0.293901	0.625745	2.88283	Pepsico2_Contig11025.path2
		ko04016	MAPK signaling pathway - plant	6	108	811	33314	0.0487228	0.355943	2.28209	Pepsico1_Contig3025.path2;Pepsico1_Contig3760.path1;Pepsico1_Contig6134.path1;Pepsico1_Contig6540.path1;Pepsico1_Contig916.path1;Pepsico2_Contig11337.path1
		ko04070	Phosphatidylinositol signaling system	1	108	417	33314	0.744006	0.959139	0.739719	Pepsico1_Contig34253.path1
		ko04075	Plant hormone signal transduction	3	108	1024	33314	0.649041	0.950944	0.9037	Pepsico1_Contig6134.path1;Pepsico1_Contig6540.path1;Pepsico2_Contig11337.path1
		ko04120	Ubiquitin mediated proteolysis	2	108	697	33314	0.663339	0.950944	0.885116	Pepsico2_Contig10306.path1;Pepsico2_Contig1943.path1
		ko04122	Sulfur relay system	1	108	41	33314	0.124721	0.397921	7.52349	Pepsico2_Contig14854.path1
		ko04141	Protein processing in endoplasmic reticulum	2	108	2055	33314	0.991712	1	0.300207	Pepsico2_Contig20722.path1;Pepsico2_Contig587.path1
		ko04144	Endocytosis	1	108	1090	33314	0.972639	1	0.282994	Pepsico1_Contig32735.path1
		ko04146	Peroxisome	1	108	645	33314	0.879361	1	0.478237	Pepsico2_Contig19636.path2
		ko04626	Plant-pathogen interaction	13	108	1345	33314	0.000419041	0.00935858	2.98143	Pepsico1_Contig1826.path1;Pepsico1_Contig3025.path2;Pepsico1_Contig34430.path1;Pepsico1_Contig35049.path1;Pepsico1_Contig578.path1;Pepsico1_Contig713.path1;Pepsico1_Contig7383.path2;Pepsico1_Contig773.path1;Pepsico1_Contig916.path1;Pepsico2_Contig11437.path1;Pepsico2_Contig12229.path1;Pepsico2_Contig16922.path1;Pepsico2_Contig6344.path1
