# Supplementary material for: Integrative transcriptome and metabolome analysis reveals the mechanism of fulvic acid alleviating drought stress in oat
Source: Front Plant Sci. 2024 Sep 19;15:1439747. doi: 10.3389/fpls.2024.1439747 (PMC11446754; doi:10.3389/fpls.2024.1439747)
Supplement: Supplementary file 1 [file DataSheet1.zip › Table S5.XLSX]

## Sheet: Sheet1
		Table S5. Gene expression in different pathways
			id	Term	up	down
		DS-vs-CK	ko00196	Photosynthesis - antenna proteins	0	25
			ko00195	Photosynthesis	2	35
			ko00480	Glutathione metabolism	17	2
			ko00940	Phenylpropanoid biosynthesis	20	10
			ko00053	Ascorbate and aldarate metabolism	11	5
		DF-vs-DS	ko00940	Phenylpropanoid biosynthesis	8	4
			ko00480	Glutathione metabolism	6	1
