# Supplementary material for: Integrative transcriptome and metabolome analysis reveals the mechanism of fulvic acid alleviating drought stress in oat
Source: Front Plant Sci. 2024 Sep 19;15:1439747. doi: 10.3389/fpls.2024.1439747 (PMC11446754; doi:10.3389/fpls.2024.1439747)
Supplement: Supplementary file 1 [file DataSheet1.zip › Table S6.XLSX]

## Sheet: Sheet1
				Table S6. Category of the DAMs
				Class	Count	Percent
				Benzene and Substituted Derivatives	289	0.0359
				Carboxylic Acids and Derivatives	633	0.0786
				Fatty Acyls	1181	0.1466
				Flavonoids	224	0.0278
				Glycerophospholipids	322	0.04
				Organooxygen Compounds	660	0.0819
				Polyketides	261	0.0324
				Prenol Lipids	806	0.1001
				Steroids and Steroid Derivatives	264	0.0328
				Others	3414	0.4239
