# Supplementary material for: Integrative transcriptome and metabolome analysis reveals the mechanism of fulvic acid alleviating drought stress in oat
Source: Front Plant Sci. 2024 Sep 19;15:1439747. doi: 10.3389/fpls.2024.1439747 (PMC11446754; doi:10.3389/fpls.2024.1439747)
Supplement: Supplementary file 1 [file DataSheet1.zip › Table S7.XLSX]

## Sheet: phenotype
Table S7. Heat map analysis of common DEMs
Metabolites	Class	DF-vs-CK	DF-vs-DS	DS-vs-CK
16-epi-16-D1t-PhytoP	Fatty Acyls	1.29731	0.26482	1.03248
Cibaric acid	Fatty Acyls	0.918051	0.279393	0.638658
16-D1c-PhytoP	Fatty Acyls	0.893392	0.371786	0.521606
Itaconic acid	Fatty Acyls	0.474964	-0.421267	0.896231
MG(18:3(6Z,9Z,12Z)/0:0/0:0)	Fatty Acyls	-0.895079	0.45884	-1.35392
3-Methyl-3-butenyl apiosyl-(1->6)-glucoside	Fatty Acyls	1.04217	-0.899934	1.94211
9-E1t-PhytoP	Fatty Acyls	0.77334	0.250711	0.522629
3,4-dimethyl-5-carboxyethyl-2-furanacrylic acid	Fatty Acyls	2.85503	-1.24039	4.09543
MG(0:0/18:4(6Z,9Z,12Z,15Z)/0:0)	Fatty Acyls	-0.94849	1.08659	-2.03508
Prenyl apiosyl-(1->6)-glucoside	Fatty Acyls	0.824013	-0.90854	1.73255
9S-HpOTrE	Fatty Acyls	0.764617	0.376489	0.388128
9-hydroxy-10E,14Z-octadecadien-12-ynoic acid	Fatty Acyls	-0.583486	1.11068	-1.69417
18-oxo-nonadecanoic acid	Fatty Acyls	-0.883497	0.72835	-1.61185
2,3-Dinor-6-keto-prostaglandin F1 a	Fatty Acyls	1.00191	0.244676	0.757233
12-HpOTrE	Fatty Acyls	-0.60298	0.958868	-1.56185
ent-9-L1-PhytoP	Fatty Acyls	1.41728	0.402052	1.01523
9,10,11-trihydroxy-12Z-octadecenoic acid	Fatty Acyls	1.52051	0.380217	1.14029
Methyl (R)-8-Hydroxy-9-decene-4,6-diynoate glucoside	Fatty Acyls	0.655769	-0.614758	1.27053
PGF2alpha-1,11-lactone	Fatty Acyls	1.35566	0.335953	1.0197
6S,9R-Dihydroxy-4,7E-megastigmadien-3-one 9-[apiosyl-(1->6)-glucoside]	Fatty Acyls	2.78933	-0.773586	3.56292
15-octadecene-9,11,13-triynoic acid	Fatty Acyls	-0.873633	0.52199	-1.39562
Ethyl 3-mercaptobutyrate	Fatty Acyls	-0.659029	0.416561	-1.07559
Dimethyl fumarate	Fatty Acyls	0.429622	-0.245305	0.674927
2-glyceryl-PGE2	Fatty Acyls	2.56318	-1.1813	3.74449
1(3)-glyceryl-PGE2	Fatty Acyls	0.468414	-0.754156	1.22257
L-Proline	Carboxylic acids and derivatives	1.55291	0.360435	1.19248
Aconitic acid	Carboxylic acids and derivatives	0.564175	-0.398819	0.962994
L-Glutamate	Carboxylic acids and derivatives	-0.573176	0.360353	-0.933529
L-Isoleucine	Carboxylic acids and derivatives	-0.999419	0.564404	-1.56382
L-Alloisoleucine	Carboxylic acids and derivatives	-0.663773	0.539129	-1.2029
Histidylproline	Carboxylic acids and derivatives	-0.384334	0.29516	-0.679494
Valyl-Arginine	Carboxylic acids and derivatives	1.57546	-0.861729	2.43719
Tryptophyl-Alanine	Carboxylic acids and derivatives	-0.560816	0.167972	-0.728788
Isodesmosine	Carboxylic acids and derivatives	2.24065	-0.680688	2.92133
Ceanothine D	Carboxylic acids and derivatives	-0.918462	0.848047	-1.76651
Benazepril	Carboxylic acids and derivatives	0.742602	-0.578045	1.32065
LysoPC(0:0/16:0)	Glycerophospholipids	-0.981032	0.890832	-1.87186
LysoPC(0:0/18:2(9Z,12Z))	Glycerophospholipids	-1.79854	1.514	-3.31254
LysoPC(18:3(9Z,12Z,15Z)/0:0)	Glycerophospholipids	-1.41026	1.54855	-2.95881
LysoPS(18:2(9Z,12Z)/0:0)	Glycerophospholipids	-0.882152	0.565	-1.44715
1-Palmitoylphosphatidylcholine	Glycerophospholipids	-1.38348	0.860214	-2.2437
PS(18:2(9Z,12Z)/0:0)	Glycerophospholipids	-1.13662	0.504658	-1.64128
PG(16:0/0:0)	Glycerophospholipids	-1.18509	0.699977	-1.88507
PI(16:0/0:0)	Glycerophospholipids	-1.36203	1.7469	-3.10893
LysoPI(18:1(9Z)/0:0)	Glycerophospholipids	-0.616988	0.461733	-1.07872
PG(i-12:0/a-13:0)	Glycerophospholipids	2.17031	0.678752	1.49156
LysoPE(0:0/22:5(7Z,10Z,13Z,16Z,19Z))	Glycerophospholipids	1.27529	-0.317707	1.593
PI(O-18:0/22:1(11Z))	Glycerophospholipids	4.70917	-0.891767	5.60094
PIP(18:0/18:3(6Z,9Z,12Z))	Glycerophospholipids	-0.850494	0.475182	-1.32568
PIP(18:0/18:1(9Z))	Glycerophospholipids	-1.65666	1.5621	-3.21876
Kaempferol 7-methyl ether 3-apiosyl-(1->5)-apioside-4'-glucoside	Polyketides	-0.540827	0.684037	-1.22486
Apigenin 7-cellobioside	Polyketides	-0.669855	0.33086	-1.00071
3-(3-Methylbutyl)tricetin 5-neohesperidoside	Polyketides	0.548028	-0.683277	1.2313
Pratensin B	Polyketides	1.84426	-1.30079	3.14505
Patuletin 3-(4''-acetylrhamnoside)-7-(2''',4'''-diacetylrhamnoside)	Polyketides	1.29903	-1.04599	2.34502
Homoesperetin 7-rutinoside	Polyketides	1.24603	-0.487225	1.73326
Isovolubilin	Polyketides	1.96832	-1.23324	3.20156
Isorhamnetin 7-alpha-D-Glucosamine	Polyketides	2.50611	-0.959444	3.46555
Pinocembrin 7-O-neohesperidoside 2'''-O-acetate	Polyketides	5.27881	-0.9991	6.27791
Armillane	Prenol lipids	3.08577	-0.847996	3.93376
16,17-Dihydro-16alpha,17-dihydroxygibberellin A4 17-glucoside	Prenol lipids	1.57681	-0.480091	2.0569
Licoricesaponin J2	Prenol lipids	0.737289	-0.34955	1.08684
Lippioside II	Prenol lipids	0.735033	-0.406329	1.14136
4,5-(methanoxyethano)isolongifol-4-ene	Prenol lipids	-0.833417	0.50572	-1.33914
Goshonoside F1	Prenol lipids	-1.30432	0.589445	-1.89377
Oleoside dimethyl ester	Prenol lipids	1.37879	-1.35995	2.73874
3'-Hydroxy-T2 Toxin	Prenol lipids	1.32062	-0.625285	1.94591
8-Pentanoylneosolaniol	Prenol lipids	3.24368	-0.603189	3.84687
Narasin	Prenol lipids	1.61016	-0.82309	2.43325
Soyasaponin aa	Prenol lipids	2.73778	-0.773824	3.51161
Lablabsaponin I	Prenol lipids	-1.86556	2.41085	-4.27641
3-O-p-Coumaroylquinic acid	Organooxygen compounds	2.20993	-1.09412	3.30406
(2S)-2-Butanol O-[b-D-Apiofuranosyl-(1->6)-b-D-glucopyranoside]	Organooxygen compounds	0.64632	-0.687482	1.3338
Dirithromycin	Organooxygen compounds	0.483243	-0.85752	1.34076
beta-D-Xylopyranosyl-(1->4)-alpha-L-rhamnopyranosyl-(1->2)-D-fucose	Organooxygen compounds	-1.02408	0.655599	-1.67968
N-di-Demethyl roxithromycin	Organooxygen compounds	0.458969	-0.678468	1.13744
Propylene glycol alginate	Organooxygen compounds	1.972	0.627164	1.34483
Salviaflaside methyl ester	Organooxygen compounds	0.99168	-0.30599	1.29767
Telithromycin	Organooxygen compounds	0.346153	-0.401005	0.747158
Isonuatigenin 3-[rhamnosyl-(1->2)-glucoside]	Steroids and steroid derivatives	0.436866	-0.442744	0.879611
Digoxin	Steroids and steroid derivatives	0.601919	-0.430619	1.03254
(3b,5a,22E,24S)-Stigmasta-7,22,25-trien-3-ol 3-glucoside	Steroids and steroid derivatives	3.24371	0.641184	2.60252
Momordicoside I	Steroids and steroid derivatives	3.07967	0.666656	2.41302
Hebevinoside VII	Steroids and steroid derivatives	1.73467	-1.10778	2.84245
Fenugreekine	Pyridines and derivatives	-0.747027	1.43032	-2.17734
dehydronifedipine	Pyridines and derivatives	-0.590041	-0.285211	-0.30483
Luteolin 3'-methyl ether 7-apiosyl-(1->2)-glucoside	Flavonoids	0.808427	0.371085	0.437343
Poncirin	Flavonoids	3.28073	-1.39758	4.6783
Didymin	Flavonoids	4.45144	-1.57136	6.0228
Gancaonin D	Isoflavonoids	2.88212	-1.86521	4.74733
trans-Caffeic acid [apiosyl-(1->6)-glucosyl] ester	Isoflavonoids	1.25786	0.301884	0.955972
Guanosine	Purine nucleosides	0.275231	-0.445192	0.720423
arabinofuranosylguanine	Purine nucleosides	1.0236	-0.626627	1.65023
Galactosylceramide (d18:1/14:0)	Sphingolipids	-1.07381	-0.553599	-0.520215
(3'-sulfo)Galbeta-Cer(d18:1/20:0(2OH))	Sphingolipids	0.446325	-0.686185	1.13251
Episceptrumgenin	Sterol Lipids	0.279141	-0.291175	0.570316
Homoavicholic acid	Sterol Lipids	-0.745429	0.452809	-1.19824
Phthalic acid	Benzene and substituted derivatives	0.275307	-0.382864	0.658171
(+)-Zeylenol	Benzene and substituted derivatives	2.58076	-1.90515	4.48591
Dulxanthone G	Benzopyrans	2.84174	-1.26946	4.11121
(-)-trans-3,4-Dihydro-4,8-dihydroxy-3-methyl-1H-2-benzopyran-1-one	Benzopyrans	2.03865	-1.10613	3.14477
