# Supplementary material for: Integrative transcriptome and metabolome analysis reveals the mechanism of fulvic acid alleviating drought stress in oat
Source: Front Plant Sci. 2024 Sep 19;15:1439747. doi: 10.3389/fpls.2024.1439747 (PMC11446754; doi:10.3389/fpls.2024.1439747)
Supplement: Supplementary file 1 [file DataSheet1.zip › Table S8.XLSX]

## Sheet: Sheet1
	Table S8-1. Differential enrichment pathways for metabolites and genes(DS-vs-CK)
	KEGG_id	Pathway	Genes	Metabolites	Number of genes	Number of metabolites
	ko00020	Citrate cycle (TCA cycle)	Pepsico2_Contig19320.path2,Pepsico2_Contig21149.path1,Pepsico1_Contig35648.path1,Pepsico1_Contig28123.path2	C00417,C00149	4	2
	ko00030	Pentose phosphate pathway	Pepsico1_Contig3044.path1,Pepsico1_Contig5962.path1,Pepsico2_Contig13845.path1,Pepsico1_Contig4953.path1,Pepsico2_Contig9346.path1,Pepsico2_Contig12502.path1,Pepsico2_Contig84.path1,Pepsico1_Contig30620.path2,Pepsico1_Contig7938.path1	C00345	9	1
	ko00040	Pentose and glucuronate interconversions	Pepsico1_Contig4479.path1,Pepsico1_Contig4752.path1,Pepsico1_Contig3652.path2,Pepsico1_Contig3072.path1	C03033	4	1
	ko00051	Fructose and mannose metabolism	Pepsico2_Contig17680.path1,Pepsico1_Contig3072.path1,Pepsico1_Contig3044.path1,Pepsico2_Contig13845.path1,Pepsico1_Contig4953.path1,Pepsico2_Contig9346.path1,Pepsico2_Contig12502.path1,Pepsico1_Contig7965.path2,Pepsico1_Contig7938.path1	C00464	9	1
	ko00052	Galactose metabolism	Pepsico2_Contig4116.path1,Pepsico2_Contig20460.path1,Pepsico2_Contig13451.path1,Pepsico1_Contig3224.path1,Pepsico2_Contig9346.path1,Pepsico1_Contig30620.path2,Pepsico2_Contig11085.path1,Pepsico2_Contig21130.path1	C00089,C03383	8	2
	ko00053	Ascorbate and aldarate metabolism	Pepsico2_Contig13074.path1,Pepsico2_Contig9615.path1,Pepsico2_Contig661.path1,Pepsico2_Contig8460.path2,Pepsico1_Contig4704.path2,Pepsico2_Contig20126.path1,Pepsico2_Contig4785.path1,Pepsico2_Contig16932.path2,Pepsico1_Contig4704.path1,Pepsico2_Contig14266.path2,Pepsico1_Contig7981.path1,Pepsico2_Contig13074.path2,Pepsico2_Contig661.path2,Pepsico1_Contig3060.path2,Pepsico2_Contig2050.path1,Pepsic…	C03033,C05422,C01620	16	3
	ko00100	Steroid biosynthesis	Pepsico2_Contig4386.path1,Pepsico2_Contig7703.path2	C03428	2	1
	ko00130	Ubiquinone and other terpenoid-quinone biosynthesis	Pepsico2_Contig12627.path1,Pepsico2_Contig723.path2,Pepsico2_Contig12981.path2,Pepsico2_Contig10488.path1,Pepsico2_Contig19515.path1,Pepsico1_Contig2803.path2	C00811	6	1
	ko00220	Arginine biosynthesis	Pepsico2_Contig9312.path1,Pepsico2_Contig18457.path1,Pepsico2_Contig20107.path2,Pepsico2_Contig17383.path1,Pepsico2_Contig14076.path1	C00049,C00624,C00025	5	3
	ko00230	Purine metabolism	Pepsico1_Contig10226.path3,Pepsico2_Contig20078.path1,Pepsico2_Contig9177.path1,Pepsico2_Contig216.path1,Pepsico2_Contig5999.path2,Pepsico1_Contig5373.path1,Pepsico1_Contig30620.path2,Pepsico1_Contig32061.path1,Pepsico2_Contig14830.path1,Pepsico1_Contig3234.path1	C00147,C00387,C00242	10	3
	ko00250	Alanine, aspartate and glutamate metabolism	Pepsico2_Contig9312.path1,Pepsico1_Contig9405.path1,Pepsico1_Contig6344.path2,Pepsico2_Contig2329.path1,Pepsico2_Contig18457.path1,Pepsico2_Contig17383.path1	C00049,C00402,C00025	6	3
	ko00260	Glycine, serine and threonine metabolism	Pepsico2_Contig2310.path1,Pepsico1_Contig4954.path2,Pepsico2_Contig19948.path1,Pepsico2_Contig8460.path2,Pepsico2_Contig19636.path1,Pepsico1_Contig9405.path1,Pepsico1_Contig11.path2,Pepsico2_Contig1180.path1,Pepsico2_Contig2329.path1,Pepsico1_Contig4716.path2,Pepsico2_Contig18053.path1,Pepsico1_Contig11.path1,Pepsico2_Contig10762.path1,Pepsico2_Contig1108.path2,Pepsico1_Contig26918.path1,Pepsico1…	C00740,C00719,C00049	17	3
	ko00261	Monobactam biosynthesis	Pepsico2_Contig5999.path2,Pepsico1_Contig26918.path1	C00049	2	1
	ko00270	Cysteine and methionine metabolism	Pepsico1_Contig34331.path1,Pepsico2_Contig9098.path2,Pepsico2_Contig9312.path1,Pepsico2_Contig20407.path2,Pepsico1_Contig7156.path1,Pepsico1_Contig9405.path1,Pepsico1_Contig7618.path1,Pepsico2_Contig2561.path1,Pepsico1_Contig3831.path1,Pepsico1_Contig7618.path2,Pepsico2_Contig12627.path1,Pepsico1_Contig6479.path1,Pepsico2_Contig20407.path1,Pepsico2_Contig8865.path1,Pepsico2_Contig19712.path1,Peps…	C01137,C00049	18	2
	ko00280	Valine, leucine and isoleucine degradation	Pepsico2_Contig8460.path2,Pepsico1_Contig9405.path1,Pepsico2_Contig4785.path1,Pepsico2_Contig17617.path2,Pepsico2_Contig19805.path1,Pepsico2_Contig2050.path1,Pepsico1_Contig36337.path1,Pepsico2_Contig4895.path2,Pepsico2_Contig8460.path1	C00407	9	1
	ko00300	Lysine biosynthesis	Pepsico1_Contig26918.path1	C00049	1	1
	ko00310	Lysine degradation	Pepsico1_Contig25745.path2,Pepsico2_Contig8460.path2,Pepsico2_Contig19636.path1,Pepsico2_Contig4785.path1,Pepsico2_Contig13321.path1,Pepsico2_Contig19805.path1,Pepsico2_Contig10762.path1,Pepsico2_Contig2050.path1,Pepsico2_Contig8460.path1	C00408	9	1
	ko00330	Arginine and proline metabolism	Pepsico2_Contig9312.path1,Pepsico2_Contig8460.path2,Pepsico2_Contig1783.path1,Pepsico2_Contig18033.path1,Pepsico2_Contig2561.path1,Pepsico2_Contig4785.path1,Pepsico2_Contig2050.path1,Pepsico1_Contig18775.path3,Pepsico2_Contig8460.path1	C00148,C01137,C00025	9	3
	ko00340	Histidine metabolism	Pepsico2_Contig8460.path2,Pepsico2_Contig4785.path1,Pepsico1_Contig5695.path1,Pepsico2_Contig2050.path1,Pepsico2_Contig8460.path1	C00049,C00025	5	2
	ko00350	Tyrosine metabolism	Pepsico2_Contig9312.path1,Pepsico2_Contig12627.path1,Pepsico1_Contig2803.path2,Pepsico1_Contig631.path1	C05585,C00811	4	2
	ko00360	Phenylalanine metabolism	Pepsico1_Contig31725.path1,Pepsico2_Contig9312.path1,Pepsico2_Contig1783.path1,Pepsico2_Contig12627.path1,Pepsico2_Contig19805.path1,Pepsico1_Contig2803.path2	C02765,C01772,C12621	6	3
	ko00380	Tryptophan metabolism	Pepsico2_Contig8460.path2,Pepsico2_Contig1783.path1,Pepsico2_Contig4785.path1,Pepsico2_Contig13966.path1,Pepsico2_Contig19805.path1,Pepsico1_Contig28425.path2,Pepsico2_Contig4609.path1,Pepsico2_Contig2050.path1,Pepsico2_Contig8460.path1	C00331	9	1
	ko00410	beta-Alanine metabolism	Pepsico2_Contig8460.path2,Pepsico2_Contig4785.path1,Pepsico2_Contig19805.path1,Pepsico1_Contig5412.path2,Pepsico2_Contig2050.path1,Pepsico1_Contig36337.path1,Pepsico1_Contig5412.path1,Pepsico1_Contig18775.path3,Pepsico2_Contig8460.path1	C00864,C00049	9	2
	ko00460	Cyanoamino acid metabolism	Pepsico2_Contig13039.path1,Pepsico1_Contig6344.path2,Pepsico1_Contig10341.path1,Pepsico2_Contig15373.path1,Pepsico2_Contig5426.path1,Pepsico2_Contig19147.path1,Pepsico2_Contig19452.path1	C00049,C00407	7	2
	ko00480	Glutathione metabolism	Pepsico2_Contig13074.path1,Pepsico2_Contig13089.path1,Pepsico1_Contig771.path1,Pepsico2_Contig15493.path2,Pepsico1_Contig2406.path1,Pepsico1_Contig4704.path2,Pepsico1_Contig4382.path1,Pepsico1_Contig1632.path1,Pepsico2_Contig16932.path2,Pepsico2_Contig15493.path1,Pepsico1_Contig1461.path1,Pepsico1_Contig4704.path1,Pepsico1_Contig1632.path2,Pepsico2_Contig17814.path2,Pepsico1_Contig7981.path1,Peps…	C00127,C05422,C00025	19	3
	ko00500	Starch and sucrose metabolism	Pepsico1_Contig6645.path2,Pepsico2_Contig10630.path1,Pepsico2_Contig14391.path1,Pepsico2_Contig13451.path1,Pepsico1_Contig6645.path1,Pepsico2_Contig8074.path1,Pepsico2_Contig1472.path1,Pepsico1_Contig10341.path1,Pepsico2_Contig15373.path1,Pepsico2_Contig2005.path2,Pepsico1_Contig32167.path1,Pepsico2_Contig5426.path1,Pepsico2_Contig10630.path2,Pepsico1_Contig30620.path2,Pepsico2_Contig19147.path1,…	C00089	18	1
	ko00561	Glycerolipid metabolism	Pepsico2_Contig11270.path1,Pepsico1_Contig4479.path1,Pepsico1_Contig4954.path2,Pepsico2_Contig4864.path1,Pepsico1_Contig4752.path1,Pepsico2_Contig8460.path2,Pepsico1_Contig3652.path2,Pepsico1_Contig3224.path1,Pepsico2_Contig4785.path1,Pepsico1_Contig4716.path2,Pepsico2_Contig2050.path1,Pepsico2_Contig11085.path1,Pepsico2_Contig8092.path1,Pepsico1_Contig4716.path1,Pepsico2_Contig21130.path1,Pepsic…	C00416	16	1
	ko00564	Glycerophospholipid metabolism	Pepsico2_Contig11450.path1,Pepsico1_Contig5047.path1,Pepsico2_Contig8092.path1	C00670,C04230,C00416	3	3
	ko00590	Arachidonic acid metabolism	Pepsico2_Contig13089.path1	C05953	1	1
	ko00591	Linoleic acid metabolism	Pepsico1_Contig30792.path3,Pepsico2_Contig8201.path1,Pepsico2_Contig13418.path1,Pepsico1_Contig15435.path1,Pepsico1_Contig30792.path1,Pepsico1_Contig25437.path1,Pepsico1_Contig28152.path3	C14767,C14835,C04717,C14827	7	4
	ko00592	alpha-Linolenic acid metabolism	Pepsico2_Contig8201.path1,Pepsico1_Contig4814.path2,Pepsico1_Contig4742.path1,Pepsico2_Contig13418.path1,Pepsico1_Contig25437.path1,Pepsico2_Contig4805.path1	C16346,C06427	6	2
	ko00600	Sphingolipid metabolism	Pepsico1_Contig3224.path1,Pepsico1_Contig31992.path2,Pepsico2_Contig11085.path1,Pepsico2_Contig21130.path1	C06125,C01190	4	2
	ko00620	Pyruvate metabolism	Pepsico2_Contig8460.path2,Pepsico2_Contig12711.path1,Pepsico2_Contig21149.path1,Pepsico2_Contig4785.path1,Pepsico2_Contig13147.path1,Pepsico1_Contig35254.path2,Pepsico1_Contig27696.path1,Pepsico2_Contig2050.path1,Pepsico1_Contig672.path2,Pepsico2_Contig8460.path1	C00149	10	1
	ko00630	Glyoxylate and dicarboxylate metabolism	Pepsico1_Contig4954.path2,Pepsico1_Contig688.path1,Pepsico2_Contig12831.path1,Pepsico2_Contig13039.path1,Pepsico1_Contig2559.path2,Pepsico1_Contig11.path2,Pepsico1_Contig3356.path2,Pepsico1_Contig224.path1,Pepsico1_Contig108.path2,Pepsico2_Contig12711.path1,Pepsico1_Contig2489.path1,Pepsico1_Contig698.path1,Pepsico1_Contig37641.path1,Pepsico1_Contig1237.path1,Pepsico2_Contig2329.path1,Pepsico2_Co…	C00417,C00025,C00149	29	3
	ko00640	Propanoate metabolism	Pepsico2_Contig17617.path2,Pepsico2_Contig19805.path1,Pepsico1_Contig36337.path1	C04593	3	1
	ko00650	Butanoate metabolism	Pepsico2_Contig12711.path1,Pepsico2_Contig19805.path1,Pepsico2_Contig4895.path2	C00025	3	1
	ko00710	Carbon fixation in photosynthetic organisms	Pepsico2_Contig17680.path1,Pepsico1_Contig688.path1,Pepsico2_Contig9312.path1,Pepsico1_Contig3044.path1,Pepsico1_Contig2559.path2,Pepsico1_Contig5962.path1,Pepsico1_Contig224.path1,Pepsico1_Contig108.path2,Pepsico2_Contig1917.path2,Pepsico2_Contig13845.path1,Pepsico1_Contig2489.path1,Pepsico1_Contig698.path1,Pepsico1_Contig1237.path1,Pepsico1_Contig4953.path1,Pepsico2_Contig12502.path1,Pepsico1_C…	C00049,C00149	25	2
	ko00740	Riboflavin metabolism	Pepsico2_Contig736.path1	C00255,C01352,C00016	1	3
	ko00760	Nicotinate and nicotinamide metabolism	Pepsico1_Contig31506.path1,Pepsico2_Contig9770.path2,Pepsico2_Contig9770.path1	C00049	3	1
	ko00770	Pantothenate and CoA biosynthesis	Pepsico2_Contig14014.path1,Pepsico1_Contig5412.path2,Pepsico1_Contig5412.path1	C00864,C00049	3	2
	ko00790	Folate biosynthesis	Pepsico2_Contig17531.path2	C09332	1	1
	ko00860	Porphyrin metabolism	Pepsico2_Contig12328.path1,Pepsico1_Contig5620.path2,Pepsico2_Contig267.path1,Pepsico2_Contig10346.path3,Pepsico1_Contig5467.path1,Pepsico2_Contig1398.path1,Pepsico2_Contig10346.path2,Pepsico2_Contig8668.path1,Pepsico2_Contig7972.path1,Pepsico2_Contig6494.path1,Pepsico2_Contig267.path2	C00025	11	1
	ko00900	Terpenoid backbone biosynthesis	Pepsico2_Contig12707.path1,Pepsico1_Contig6884.path1,Pepsico2_Contig1227.path1,Pepsico2_Contig13823.path1,Pepsico2_Contig4895.path2,Pepsico2_Contig7373.path1	C04216	6	1
	ko00906	Carotenoid biosynthesis	Pepsico1_Contig16957.path1,Pepsico2_Contig1665.path2,Pepsico1_Contig3741.path2	C03428	3	1
	ko00908	Zeatin biosynthesis	Pepsico2_Contig10529.path1,Pepsico2_Contig10529.path2,Pepsico2_Contig17575.path1,Pepsico2_Contig20477.path2,Pepsico1_Contig10620.path2	C00147	5	1
	ko00909	Sesquiterpenoid and triterpenoid biosynthesis	Pepsico2_Contig7703.path2	C03428	1	1
	ko00910	Nitrogen metabolism	Pepsico2_Contig13039.path1,Pepsico1_Contig37641.path1,Pepsico2_Contig18457.path1,Pepsico2_Contig4424.path1,Pepsico1_Contig37641.path3,Pepsico2_Contig17383.path1,Pepsico1_Contig2721.path2,Pepsico1_Contig3210.path1	C00025	8	1
	ko00940	Phenylpropanoid biosynthesis	Pepsico1_Contig31725.path1,Pepsico1_Contig4010.path1,Pepsico2_Contig5160.path1,Pepsico2_Contig11067.path2,Pepsico1_Contig4847.path1,Pepsico1_Contig5769.path1,Pepsico2_Contig8484.path1,Pepsico1_Contig7095.path1,Pepsico2_Contig871.path1,Pepsico2_Contig20448.path1,Pepsico2_Contig2002.path1,Pepsico1_Contig2723.path1,Pepsico1_Contig3686.path2,Pepsico2_Contig16691.path1,Pepsico2_Contig656.path1,Pepsico…	C01494,C00811,C01772	24	3
	ko00941	Flavonoid biosynthesis	Pepsico2_Contig5160.path1,Pepsico2_Contig20465.path1,Pepsico1_Contig1650.path1,Pepsico2_Contig2002.path1,Pepsico2_Contig16691.path1,Pepsico2_Contig2290.path1,Pepsico1_Contig6775.path1,Pepsico2_Contig656.path1,Pepsico1_Contig37092.path1,Pepsico2_Contig3084.path1,Pepsico2_Contig10602.path1	C12136	11	1
	ko00950	Isoquinoline alkaloid biosynthesis	Pepsico2_Contig9312.path1,Pepsico2_Contig12627.path1,Pepsico1_Contig2803.path2	C00811	3	1
	ko00960	Tropane, piperidine and pyridine alkaloid biosynthesis	Pepsico2_Contig9312.path1,Pepsico1_Contig895.path1,Pepsico2_Contig12627.path1,Pepsico2_Contig3520.path1,Pepsico1_Contig2803.path2	C00408,C00407	5	2
	ko00970	Aminoacyl-tRNA biosynthesis	Pepsico2_Contig9583.path1,Pepsico1_Contig5727.path1	C00148,C00049,C00407,C00025	2	4
	ko01040	Biosynthesis of unsaturated fatty acids	Pepsico1_Contig2617.path1	C06427	1	1
	ko02010	ABC transporters	Pepsico1_Contig36054.path2,Pepsico1_Contig34706.path1,Pepsico1_Contig37414.path1,Pepsico1_Contig36864.path2,Pepsico1_Contig36115.path2,Pepsico1_Contig37074.path1,Pepsico1_Contig32925.path3,Pepsico1_Contig36864.path1,Pepsico1_Contig37045.path1,Pepsico1_Contig35149.path2,Pepsico1_Contig37349.path1,Pepsico1_Contig37159.path1,Pepsico2_Contig21148.path3	C07662,C00255,C00719,C00148,C00089,C00049,C00407,C00025,C00387,C01606	13	10
	ko04070	Phosphatidylinositol signaling system	Pepsico1_Contig1520.path1,Pepsico1_Contig33231.path2,Pepsico1_Contig34253.path1,Pepsico1_Contig39204.path1,Pepsico1_Contig3546.path1,Pepsico1_Contig37768.path1,Pepsico1_Contig3963.path1,Pepsico1_Contig30493.path2,Pepsico1_Contig34253.path2	C00416	9	1
	Table S8-2. Differential enrichment pathways for metabolites and genes(DF-vs-DS)
	KEGG_id	Pathway	Genes	Metabolites	Number of genes	Number of metabolites
	ko00010	Glycolysis / Gluconeogenesis	Pepsico2_Contig8460.path1	C01451	1	1
	ko00030	Pentose phosphate pathway	Pepsico2_Contig1394.path1	C00198	1	1
	ko00040	Pentose and glucuronate interconversions	Pepsico2_Contig8514.path1	C03033	1	1
	ko00053	Ascorbate and aldarate metabolism	Pepsico2_Contig8514.path1,Pepsico2_Contig8460.path1	C03033,C05422	2	2
	ko00100	Steroid biosynthesis	Pepsico2_Contig4386.path1	C03428	1	1
	ko00130	Ubiquinone and other terpenoid-quinone biosynthesis	Pepsico2_Contig6601.path1,Pepsico2_Contig6601.path2	C00811,C00251	2	2
	ko00230	Purine metabolism	Pepsico2_Contig19813.path2	C00064,C00387,C00242	1	3
	ko00250	Alanine, aspartate and glutamate metabolism	Pepsico1_Contig5546.path1	C00064,C00025	1	2
	ko00270	Cysteine and methionine metabolism	Pepsico2_Contig2561.path1	C01180	1	2
	ko00280	Valine, leucine and isoleucine degradation	Pepsico2_Contig4895.path2,Pepsico2_Contig8460.path1	C00407	2	2
	ko00330	Arginine and proline metabolism	Pepsico2_Contig2561.path1,Pepsico2_Contig8460.path1	C00148,C00025	2	2
	ko00340	Histidine metabolism	Pepsico1_Contig10672.path2,Pepsico2_Contig8460.path1	C00025	2	1
	ko00360	Phenylalanine metabolism	Pepsico2_Contig14064.path1	C05593,C02763	1	2
	ko00400	Phenylalanine, tyrosine and tryptophan biosynthesis	Pepsico2_Contig18183.path1	C00493,C00251	1	2
	ko00460	Cyanoamino acid metabolism	Pepsico1_Contig5546.path1,Pepsico2_Contig19147.path1,Pepsico2_Contig19452.path1	C00407	3	1
	ko00480	Glutathione metabolism	Pepsico1_Contig795.path1,Pepsico1_Contig771.path1,Pepsico1_Contig2406.path1,Pepsico2_Contig1394.path1,Pepsico2_Contig17814.path2,Pepsico2_Contig13901.path1,Pepsico2_Contig9521.path1	C05422,C00025	7	2
	ko00561	Glycerolipid metabolism	Pepsico2_Contig8070.path1,Pepsico2_Contig8460.path1	C00416	2	1
	ko00592	alpha-Linolenic acid metabolism	Pepsico2_Contig4805.path2,Pepsico2_Contig13418.path1,Pepsico1_Contig25437.path1	C16300	3	1
	ko00600	Sphingolipid metabolism	Pepsico2_Contig2346.path2,Pepsico2_Contig8070.path1	C12144	2	1
	ko00620	Pyruvate metabolism	Pepsico1_Contig3350.path2,Pepsico1_Contig3350.path1,Pepsico1_Contig31239.path1,Pepsico2_Contig8460.path1	C00149	4	1
	ko00650	Butanoate metabolism	Pepsico2_Contig4895.path2	C00025	1	1
	ko00710	Carbon fixation in photosynthetic organisms	Pepsico1_Contig31239.path1	C00149	1	1
	ko00904	Diterpenoid biosynthesis	Pepsico2_Contig90.path1	C11893	1	1
	ko00906	Carotenoid biosynthesis	Pepsico1_Contig3755.path1,Pepsico2_Contig9900.path1,Pepsico1_Contig36295.path2,Pepsico2_Contig21384.path1	C08583,C03428	4	2
	ko00910	Nitrogen metabolism	Pepsico1_Contig5050.path2,Pepsico1_Contig5050.path1,Pepsico2_Contig12767.path1	C00064,C00025	3	2
	ko00940	Phenylpropanoid biosynthesis	Pepsico2_Contig6601.path1,Pepsico1_Contig3640.path1,Pepsico2_Contig20448.path1,Pepsico1_Contig2723.path1,Pepsico1_Contig3686.path2,Pepsico2_Contig14847.path1,Pepsico2_Contig14064.path1,Pepsico1_Contig4532.path1,Pepsico2_Contig6601.path2,Pepsico1_Contig3373.path1,Pepsico2_Contig19147.path1,Pepsico2_Contig19452.path1	C02325,C01494,C00811	12	3
	ko00970	Aminoacyl-tRNA biosynthesis	Pepsico2_Contig9583.path1	C00064,C00148,C00407,C00025	1	4
	ko02010	ABC transporters	Pepsico2_Contig8243.path1,Pepsico1_Contig36115.path2	C00064,C00475,C00148,C00407,C00025,C00299,C00387,C01606	2	8
	ko04070	Phosphatidylinositol signaling system	Pepsico1_Contig34253.path1	C00416	1	1
